# Supplementary material for: Arabidopsis thimet oligopeptidases are redox-sensitive enzymes active in the local and systemic plant immune response
Source: J Biol Chem. 2021 Apr 22;296:100695. doi: 10.1016/j.jbc.2021.100695 (PMC8215294; doi:10.1016/j.jbc.2021.100695)
Supplement: Table S1 [file mmc2.xlsx]

## Sheet: TOP1 M
Table S1. Identified monomeric TOP1 peptides with Percolator-adjusted Mascot Peptide Score > 13
Peptide Sequence	Modifications	Modification Position	Mascot Peptide Score	Peptide Charge State	Observed Charge State m/z	Observed Peptide Mass	Theoretical Peptide Mass	Error (ppm)	Araport11 Protein Accession	UniProt Protein Accession	Protein Description
LVEPLEK	None	N/A	24.23	2	414.247	826.48	826.48	0	AT5G65620	Q94AM1	Organellar oligopeptidase A, chloroplastic/mitochondrial
LVEPLEK	None	N/A	15.51	2	414.247	826.48	826.48	0.120995	AT5G65620	Q94AM1	Organellar oligopeptidase A, chloroplastic/mitochondrial
LGQSKPIY	None	N/A	17.7	2	453.258	904.502	904.502	-0.110558	AT5G65620	Q94AM1	Organellar oligopeptidase A, chloroplastic/mitochondrial
SVEPTWPK	None	N/A	20.86	2	472.248	942.481	942.481	0.212206	AT5G65620	Q94AM1	Organellar oligopeptidase A, chloroplastic/mitochondrial
SVEPTWPK	None	N/A	18.55	2	472.248	942.482	942.481	0.636618	AT5G65620	Q94AM1	Organellar oligopeptidase A, chloroplastic/mitochondrial
IGIALDDEK	None	N/A	23.92	2	487.264	972.514	972.513	0.822611	AT5G65620	Q94AM1	Organellar oligopeptidase A, chloroplastic/mitochondrial
GREPSPEPL	None	N/A	18.84	2	491.254	980.493	980.493	0.10199	AT5G65620	Q94AM1	Organellar oligopeptidase A, chloroplastic/mitochondrial
DAVELPSQF	None	N/A	15.97	2	503.248	1004.48	1004.48	-0.398215	AT5G65620	Q94AM1	Organellar oligopeptidase A, chloroplastic/mitochondrial
HNGLLAASASA	None	N/A	31.37	2	506.265	1010.51	1010.51	0.395838	AT5G65620	Q94AM1	Organellar oligopeptidase A, chloroplastic/mitochondrial
QDEGLVAGIR	None	N/A	33.21	2	529.286	1056.56	1056.56	0.189294	AT5G65620	Q94AM1	Organellar oligopeptidase A, chloroplastic/mitochondrial
AAIEDVQPEK	None	N/A	33.49	2	550.285	1098.56	1098.56	0.0910286	AT5G65620	Q94AM1	Organellar oligopeptidase A, chloroplastic/mitochondrial
AAIEDVQPEK	None	N/A	30.91	2	550.286	1098.56	1098.56	0.910286	AT5G65620	Q94AM1	Organellar oligopeptidase A, chloroplastic/mitochondrial
FSENVLDATK	None	N/A	15.71	2	562.285	1122.55	1122.56	-0.801742	AT5G65620	Q94AM1	Organellar oligopeptidase A, chloroplastic/mitochondrial
FSENVLDATK	None	N/A	55.3	2	562.285	1122.56	1122.56	0	AT5G65620	Q94AM1	Organellar oligopeptidase A, chloroplastic/mitochondrial
IGIALDDEKR	None	N/A	40.53	3	377.212	1128.61	1128.61	0	AT5G65620	Q94AM1	Organellar oligopeptidase A, chloroplastic/mitochondrial
IGIALDDEKR	None	N/A	52.85	2	565.314	1128.61	1128.61	0	AT5G65620	Q94AM1	Organellar oligopeptidase A, chloroplastic/mitochondrial
NKIEQELEK	None	N/A	20.97	3	377.54	1129.6	1129.6	-0.0885271	AT5G65620	Q94AM1	Organellar oligopeptidase A, chloroplastic/mitochondrial
NKIEQELEK	None	N/A	19	2	565.806	1129.6	1129.6	0.177054	AT5G65620	Q94AM1	Organellar oligopeptidase A, chloroplastic/mitochondrial
EVETVFHEF	None	N/A	19.08	2	568.766	1135.52	1135.52	-0.176131	AT5G65620	Q94AM1	Organellar oligopeptidase A, chloroplastic/mitochondrial
GGAWMDEVVSR	None	N/A	32.37	2	603.782	1205.55	1205.55	0.165899	AT5G65620	Q94AM1	Organellar oligopeptidase A, chloroplastic/mitochondrial
DAAVQDMEDLK	None	N/A	24.81	2	617.785	1233.56	1233.55	0.324266	AT5G65620	Q94AM1	Organellar oligopeptidase A, chloroplastic/mitochondrial
LGQSKPIYNAF	None	N/A	31.5	2	619.333	1236.65	1236.65	0.242591	AT5G65620	Q94AM1	Organellar oligopeptidase A, chloroplastic/mitochondrial
DAAVQDMEDLK	Oxidation (M)	0.00000020000.0	44.41	2	625.782	1249.55	1249.55	-0.640231	AT5G65620	Q94AM1	Organellar oligopeptidase A, chloroplastic/mitochondrial
TQVIPPLPEDR	None	N/A	33.12	2	632.848	1263.68	1263.68	0.158268	AT5G65620	Q94AM1	Organellar oligopeptidase A, chloroplastic/mitochondrial
TQVIPPLPEDR	None	N/A	33.03	2	632.849	1263.68	1263.68	0.316535	AT5G65620	Q94AM1	Organellar oligopeptidase A, chloroplastic/mitochondrial
DINEEELRPY	None	N/A	38.47	2	639.304	1276.59	1276.59	0.235	AT5G65620	Q94AM1	Organellar oligopeptidase A, chloroplastic/mitochondrial
SAFEDAGLDDIK	None	N/A	47.84	2	640.804	1279.59	1279.59	0.23445	AT5G65620	Q94AM1	Organellar oligopeptidase A, chloroplastic/mitochondrial
GHENATAENGPW	None	N/A	54.4	2	641.776	1281.54	1281.54	-0.390156	AT5G65620	Q94AM1	Organellar oligopeptidase A, chloroplastic/mitochondrial
GHENATAENGPW	None	N/A	21.18	2	641.776	1281.54	1281.54	0.390156	AT5G65620	Q94AM1	Organellar oligopeptidase A, chloroplastic/mitochondrial
VKDSSGNPIAYF	None	N/A	20.22	2	649.325	1296.63	1296.63	-0.0771227	AT5G65620	Q94AM1	Organellar oligopeptidase A, chloroplastic/mitochondrial
NQGAAESDSMTHW	None	N/A	59.62	2	717.291	1432.57	1432.57	0.209414	AT5G65620	Q94AM1	Organellar oligopeptidase A, chloroplastic/mitochondrial
YDINEEELRPY	None	N/A	54.32	2	720.836	1439.66	1439.66	0.277844	AT5G65620	Q94AM1	Organellar oligopeptidase A, chloroplastic/mitochondrial
HYETGETLPEEVY	None	N/A	29.01	2	783.852	1565.69	1565.69	0.574827	AT5G65620	Q94AM1	Organellar oligopeptidase A, chloroplastic/mitochondrial
HYETGETLPEEVYK	None	N/A	18.54	3	565.602	1693.78	1693.78	0.826552	AT5G65620	Q94AM1	Organellar oligopeptidase A, chloroplastic/mitochondrial
ASSGDLDNTAIIDQILK	None	N/A	13.69	3	591.98	1772.92	1772.92	0.958872	AT5G65620	Q94AM1	Organellar oligopeptidase A, chloroplastic/mitochondrial
IITLDAPSYLPVMQHAK	None	N/A	45.17	3	633.014	1896.02	1896.02	0.527421	AT5G65620	Q94AM1	Organellar oligopeptidase A, chloroplastic/mitochondrial
DFPPFDSVDASHVRPGIR	None	N/A	22.42	4	503.755	2010.99	2010.99	0	AT5G65620	Q94AM1	Organellar oligopeptidase A, chloroplastic/mitochondrial
DFPPFDSVDASHVRPGIR	None	N/A	21.69	4	503.755	2010.99	2010.99	0.14918	AT5G65620	Q94AM1	Organellar oligopeptidase A, chloroplastic/mitochondrial
DFPPFDSVDASHVRPGIR	None	N/A	17.16	3	671.338	2010.99	2010.99	0.44754	AT5G65620	Q94AM1	Organellar oligopeptidase A, chloroplastic/mitochondrial

## Sheet: TOP1 D
Table S1. Identified dimeric TOP1 peptides with Percolator-adjusted Mascot Peptide Score > 13
Peptide Sequence	Modifications	Modification Position	Mascot Peptide Score	Peptide Charge State	Observed Charge State m/z	Observed Peptide Mass	Theoretical Peptide Mass	Error (ppm)	Araport11 Protein Accession	UniProt Protein Accession	Protein Description
AAIEDVQPEK	None	N/A	31.98	2	550.285	1098.55	1098.56	-0.819258	AT5G65620	Q94AM1	Organellar oligopeptidase A, chloroplastic/mitochondrial
AAIEDVQPEK	None	N/A	37.75	2	550.285	1098.56	1098.56	0.0910286	AT5G65620	Q94AM1	Organellar oligopeptidase A, chloroplastic/mitochondrial
AAIEDVQPEKVK	None	N/A	39.83	2	663.867	1325.72	1325.72	0.301723	AT5G65620	Q94AM1	Organellar oligopeptidase A, chloroplastic/mitochondrial
AEVSMAMK	None	N/A	25.62	2	433.709	865.404	865.404	-0.115553	AT5G65620	Q94AM1	Organellar oligopeptidase A, chloroplastic/mitochondrial
ASSGDLDNTAIIDQILK	None	N/A	81.18	2	887.465	1772.92	1772.92	0.39483	AT5G65620	Q94AM1	Organellar oligopeptidase A, chloroplastic/mitochondrial
AVKDTPELR	None	N/A	15.88	2	514.79	1027.57	1027.57	-0.0973173	AT5G65620	Q94AM1	Organellar oligopeptidase A, chloroplastic/mitochondrial
DAAVQDMEDLK	None	N/A	34.42	2	617.785	1233.56	1233.55	0.729599	AT5G65620	Q94AM1	Organellar oligopeptidase A, chloroplastic/mitochondrial
DAAVQDMEDLKSF	None	N/A	46.82	2	734.835	1467.66	1467.66	-0.0681359	AT5G65620	Q94AM1	Organellar oligopeptidase A, chloroplastic/mitochondrial
DAPSYLPVMQHAK	None	N/A	38.08	3	486.247	1455.72	1455.72	0.480862	AT5G65620	Q94AM1	Organellar oligopeptidase A, chloroplastic/mitochondrial
DAVELPSQF	None	N/A	23.75	2	503.248	1004.48	1004.48	0.0995538	AT5G65620	Q94AM1	Organellar oligopeptidase A, chloroplastic/mitochondrial
DFPPFDSVDASHVRPGIR	None	N/A	16.35	3	671.339	2011	2010.99	2.33716	AT5G65620	Q94AM1	Organellar oligopeptidase A, chloroplastic/mitochondrial
DINEEELRPY	None	N/A	34.42	2	639.304	1276.59	1276.59	-0.156667	AT5G65620	Q94AM1	Organellar oligopeptidase A, chloroplastic/mitochondrial
EIEGLPPSALGLF	None	N/A	25.9	2	671.866	1341.72	1341.72	0.223594	AT5G65620	Q94AM1	Organellar oligopeptidase A, chloroplastic/mitochondrial
EIEGLPPSALGLF	None	N/A	22.31	2	671.867	1341.72	1341.72	0.447188	AT5G65620	Q94AM1	Organellar oligopeptidase A, chloroplastic/mitochondrial
EVETVFHEF	None	N/A	24.25	2	568.766	1135.52	1135.52	-0.0880655	AT5G65620	Q94AM1	Organellar oligopeptidase A, chloroplastic/mitochondrial
FSENVLDATK	None	N/A	36.23	2	562.285	1122.56	1122.56	-0.35633	AT5G65620	Q94AM1	Organellar oligopeptidase A, chloroplastic/mitochondrial
GGAWMDEVVSR	None	N/A	38.08	2	603.783	1205.55	1205.55	0.663598	AT5G65620	Q94AM1	Organellar oligopeptidase A, chloroplastic/mitochondrial
GHENATAENGPW	None	N/A	45.71	2	641.776	1281.54	1281.54	0	AT5G65620	Q94AM1	Organellar oligopeptidase A, chloroplastic/mitochondrial
GHENATAENGPW	None	N/A	29.77	2	641.776	1281.54	1281.54	0.156063	AT5G65620	Q94AM1	Organellar oligopeptidase A, chloroplastic/mitochondrial
GIDIEPADGLAPVWNNDVR	None	N/A	67.83	3	684.345	2050.01	2050.01	0.878044	AT5G65620	Q94AM1	Organellar oligopeptidase A, chloroplastic/mitochondrial
GIDIEPADGLAPVWNNDVR	None	N/A	67.72	2	1026.01	2050.02	2050.01	1.51219	AT5G65620	Q94AM1	Organellar oligopeptidase A, chloroplastic/mitochondrial
GREPSPEPL	None	N/A	21.44	2	491.254	980.493	980.493	0.407958	AT5G65620	Q94AM1	Organellar oligopeptidase A, chloroplastic/mitochondrial
HNGLLAASASA	None	N/A	30.56	2	506.264	1010.51	1010.51	-0.494797	AT5G65620	Q94AM1	Organellar oligopeptidase A, chloroplastic/mitochondrial
HYETGETLPEEVY	None	N/A	33.83	2	783.852	1565.69	1565.69	0.574827	AT5G65620	Q94AM1	Organellar oligopeptidase A, chloroplastic/mitochondrial
HYETGETLPEEVYK	None	N/A	37.55	3	565.602	1693.78	1693.78	0.531355	AT5G65620	Q94AM1	Organellar oligopeptidase A, chloroplastic/mitochondrial
IGIALDDEKR	None	N/A	35.37	3	377.212	1128.61	1128.61	-0.177209	AT5G65620	Q94AM1	Organellar oligopeptidase A, chloroplastic/mitochondrial
IGIALDDEKR	None	N/A	51.01	2	565.314	1128.61	1128.61	-0.177209	AT5G65620	Q94AM1	Organellar oligopeptidase A, chloroplastic/mitochondrial
IITLDAPSYLPVMQHAK	None	N/A	55.35	2	949.017	1896.02	1896.02	0.73839	AT5G65620	Q94AM1	Organellar oligopeptidase A, chloroplastic/mitochondrial
IITLDAPSYLPVMQHAK	None	N/A	57.18	3	633.014	1896.02	1896.02	0.73839	AT5G65620	Q94AM1	Organellar oligopeptidase A, chloroplastic/mitochondrial
IITLDAPSYLPVMQHAK	Oxidation (M)	0.00000000000020000.0	34.76	3	638.345	1912.01	1912.01	0.523009	AT5G65620	Q94AM1	Organellar oligopeptidase A, chloroplastic/mitochondrial
LGQSKPIY	None	N/A	14.83	2	453.258	904.502	904.502	0	AT5G65620	Q94AM1	Organellar oligopeptidase A, chloroplastic/mitochondrial
LGQSKPIYNAF	None	N/A	22.63	2	619.333	1236.65	1236.65	0.485182	AT5G65620	Q94AM1	Organellar oligopeptidase A, chloroplastic/mitochondrial
LMATPTSR	None	N/A	19.2	2	438.734	875.453	875.453	-0.114227	AT5G65620	Q94AM1	Organellar oligopeptidase A, chloroplastic/mitochondrial
LVEPLEK	None	N/A	17.24	2	414.247	826.48	826.48	0	AT5G65620	Q94AM1	Organellar oligopeptidase A, chloroplastic/mitochondrial
LVEPLEK	None	N/A	18.65	2	414.247	826.48	826.48	0.362985	AT5G65620	Q94AM1	Organellar oligopeptidase A, chloroplastic/mitochondrial
MDEVVSR	None	N/A	13.98	2	418.202	834.39	834.39	0	AT5G65620	Q94AM1	Organellar oligopeptidase A, chloroplastic/mitochondrial
NIEWDAVELPSQF	None	N/A	43.65	2	774.373	1546.73	1546.73	0.581873	AT5G65620	Q94AM1	Organellar oligopeptidase A, chloroplastic/mitochondrial
NKIEQELEK	None	N/A	23.12	3	377.54	1129.6	1129.6	-0.177054	AT5G65620	Q94AM1	Organellar oligopeptidase A, chloroplastic/mitochondrial
NKIEQELEK	None	N/A	22.43	2	565.806	1129.6	1129.6	0.354108	AT5G65620	Q94AM1	Organellar oligopeptidase A, chloroplastic/mitochondrial
NQGAAESDSMTHW	None	N/A	57.99	2	717.291	1432.57	1432.57	0.209414	AT5G65620	Q94AM1	Organellar oligopeptidase A, chloroplastic/mitochondrial
QDEGLVAGIR	None	N/A	45.28	2	529.285	1056.56	1056.56	-0.189294	AT5G65620	Q94AM1	Organellar oligopeptidase A, chloroplastic/mitochondrial
RGGAWMDEVVSR	None	N/A	50.57	3	454.891	1361.65	1361.65	-0.0734403	AT5G65620	Q94AM1	Organellar oligopeptidase A, chloroplastic/mitochondrial
RGGAWMDEVVSR	None	N/A	35.6	2	681.833	1361.65	1361.65	0	AT5G65620	Q94AM1	Organellar oligopeptidase A, chloroplastic/mitochondrial
SAFEDAGLDDIK	None	N/A	59.48	2	640.804	1279.59	1279.59	-0.1563	AT5G65620	Q94AM1	Organellar oligopeptidase A, chloroplastic/mitochondrial
SASWDAAVQDMEDLK	None	N/A	75	2	833.376	1664.74	1664.74	1.56181	AT5G65620	Q94AM1	Organellar oligopeptidase A, chloroplastic/mitochondrial
SSPPSMSSAAAAAVESVVSDETL	None	N/A	31.16	3	731.679	2192.02	2192.02	0.319341	AT5G65620	Q94AM1	Organellar oligopeptidase A, chloroplastic/mitochondrial
SSPPSMSSAAAAAVESVVSDETL	None	N/A	35.83	2	1097.02	2192.02	2192.02	1.64232	AT5G65620	Q94AM1	Organellar oligopeptidase A, chloroplastic/mitochondrial
SSPPSMSSAAAAAVESVVSDETLSSNPL	None	N/A	32.75	3	897.76	2690.26	2690.26	-0.446054	AT5G65620	Q94AM1	Organellar oligopeptidase A, chloroplastic/mitochondrial
SSPPSMSSAAAAAVESVVSDETLSSNPL	None	N/A	44.98	2	1346.14	2690.26	2690.26	-0.446054	AT5G65620	Q94AM1	Organellar oligopeptidase A, chloroplastic/mitochondrial
SVEPTWPK	None	N/A	24.52	2	472.248	942.481	942.481	0	AT5G65620	Q94AM1	Organellar oligopeptidase A, chloroplastic/mitochondrial
TQVIPPLPEDR	None	N/A	34.7	2	632.848	1263.68	1263.68	-0.553937	AT5G65620	Q94AM1	Organellar oligopeptidase A, chloroplastic/mitochondrial
TQVIPPLPEDR	None	N/A	31.91	2	632.848	1263.68	1263.68	-0.316535	AT5G65620	Q94AM1	Organellar oligopeptidase A, chloroplastic/mitochondrial
TQVIPPLPEDR	None	N/A	28.54	2	632.849	1263.68	1263.68	0.633071	AT5G65620	Q94AM1	Organellar oligopeptidase A, chloroplastic/mitochondrial
VKDSSGNPIAYF	None	N/A	20.41	2	649.325	1296.64	1296.63	0.308491	AT5G65620	Q94AM1	Organellar oligopeptidase A, chloroplastic/mitochondrial
WAEVLSADAF	None	N/A	16.79	2	554.77	1107.52	1107.52	0.812624	AT5G65620	Q94AM1	Organellar oligopeptidase A, chloroplastic/mitochondrial
YDINEEELRPY	None	N/A	62.11	2	720.836	1439.66	1439.66	0.555688	AT5G65620	Q94AM1	Organellar oligopeptidase A, chloroplastic/mitochondrial
YVPGGPESIYDVDQR	None	N/A	61.74	2	847.903	1693.79	1693.79	-1.65309	AT5G65620	Q94AM1	Organellar oligopeptidase A, chloroplastic/mitochondrial
